# Supplementary material for: Investigating Eye Movements to Examine Attachment-Related Differences in Facial Emotion Perception and Face Memory
Source: J Imaging. 2025 Feb 16;11(2):60. doi: 10.3390/jimaging11020060 (PMC11856241; doi:10.3390/jimaging11020060)
Supplement: Supplementary file 1 [file jimaging-11-00060-s001.zip]

Archive with 1 entries (1 files):
- jimaging-3413554-supplementary.pdf
